# Supplementary material for: Spatially resolved clonal copy number alterations in benign and malignant tissue
Source: Nature. 2022 Aug 10;608(7922):360–7. doi: 10.1038/s41586-022-05023-2 (PMC9365699; doi:10.1038/s41586-022-05023-2)
Supplement: Supplementary file 1 — Synthetic data generation and evaluation. Files related to method evaluation with synthetic data, such as the design file, the generated synthetic data, results from spatial inferCNV when applied to the synthetic data and a script for evaluation of results. [file 41586_2022_5023_MOESM1_ESM.zip › supplementary-data-S2/README]

# Content of this supplementary data file is:

├── code
│   └── evaluate.R # code used to evaluate results
├── README
├── results # output from spatial InferCNV, documented on associated web-page
│   ├── 17_HMM_predHMMi6.hmm_mode-samples.genes_used.dat
│   ├── 17_HMM_predHMMi6.hmm_mode-samples.pred_cnv_genes.dat
│   ├── 17_HMM_predHMMi6.hmm_mode-samples.pred_cnv_regions.dat
│   ├── CloneSelection_21052021.pdf
│   ├── infercnv.17_HMM_predHMMi6.hmm_mode-samples.png
│   ├── infercnv.21_denoised.png
│   ├── infercnv.observations_dendrogram.txt
│   └── syntheticdata_clones.tsv
└── sythetic_data
    ├── design.toml
    ├── single_cell_data
    │   ├── sc-expression.tsv # single cell expression matrix
    │   ├── sc-genome_profile.tsv # single cell genome profile
    │   └── sc-meta_data.tsv # single cell meta data
    └── spatial_data
        ├── cell_by_spot.txt # id of cells residing at each spot
        ├── st-annotation.tsv # annotation file (benign/aberrant)
        ├── st-expression.tsv # spatial transcriptomics expression data
        ├── st-genome_profile.tsv # spatial transcriptomcs genome (average per spot) profile
        └── st-meta.tsv # spatial transcriptmics meta data
