# Supplementary material for: Spatially resolved clonal copy number alterations in benign and malignant tissue
Source: Nature. 2022 Aug 10;608(7922):360–7. doi: 10.1038/s41586-022-05023-2 (PMC9365699; doi:10.1038/s41586-022-05023-2)
Supplement: Supplementary file 1 — Synthetic data generation and evaluation. Files related to method evaluation with synthetic data, such as the design file, the generated synthetic data, results from spatial inferCNV when applied to the synthetic data and a script for evaluation of results. [file 41586_2022_5023_MOESM1_ESM.zip › supplementary-data-S2/code/evaluate.R]

library(pheatmap)
library(dendextend)
library(RColorBrewer)
library(dplyr)

# define input paths
res.dir <- "../results"
synth.dir <- "../sythetic_data"
spatial.dir <- file.path(synth.dir,"spatial_data")
single.cell.dir <- file.path(synth.dir,"single_cell_data")

genome.pth <- file.path(synth.dir,"genome.tsv")

ann.pth <- file.path(spatial.dir,"st-annotation.tsv")
cell.by.spt.pth <- file.path(spatial.dir,"cell_by_spot.txt")

sc.gen.pth <-  file.path(single.cell.dir,"sc-genome_profile.tsv")
tree.pth <- file.path(res.dir,"infercnv.observations_dendrogram.txt")
pred.state.pth <- file.path(res.dir,"17_HMM_predHMMi6.hmm_mode-samples.pred_cnv_genes.dat")


# define output path
out.dir <- "../analysis"


# read data
tree <- ape::read.tree(tree.pth)
sc.gen.data <- read.table(sc.gen.pth,sep = "\t",header = 1,row.names = 1)
genome.data <- read.table(genome.pth,sep = "\t",header = 1,row.names = 1)
ann.data <- read.table(ann.pth,sep = "\t",header = 1,row.names = 1) 
pred.state <- read.table(pred.state.pth,header = 1)

# -- synthetic data 

# get spots found in each clone
groups <- list()
for (i in 1:length(tree)){
  groups[[i]] <- tree[[i]]$tip.label
}

# get all spots in vector, reverse order to match inferCNV heatmap
all.spots <- rev(unlist(groups))
n.spots <- length(all.spots)

# get clone annotations for each spot
annotations <- data.frame(matrix(0,n.spots,1))
rownames(annotations) <- all.spots
colnames(annotations) <- "Clone"

for (g in 1:length(groups)){
  for (s in groups[[g]]){
    annotations[s,"Clone"] <- g
  }
}
# convert to factor, to allow column coloring
annotations[,"Clone"] <- as.factor(annotations$Clone)

# read cell-by-spot file
cbs <- read.delim(cell.by.spt.pth,
                  header = F,
                  sep = " ",
                  row.names = 1,
                  as.is = T)

# format cell-by-spot matrix

# list of cells that reside on each spot
cell.on.spot <- list()
# vector to hold clone identity of each cell, derived from spot
cell.cluster <- c()
for (s in rownames(annotations)){
  # register cells on spot s
  cell.on.spot[[s]] <- as.numeric(strsplit(cbs[s,'V3'],',')[[1]])
  # number of cells at spot s
  n.cells <- length(cell.on.spot[[s]])
  # get spot s clone id
  clu.id <- as.character(annotations[s,"Clone"])
  # add cluster id for all cells to vector
  cell.cluster <- c(cell.cluster,rep(clu.id,n.cells))
}
# get names of cells on selected spots
sel.cells <- paste0("Cell_",unlist(cell.on.spot))
# grab genomic profile of selected cells
cell.genome <- sc.gen.data[sel.cells,]

# convert single cell data annotation to data frame
sc.annotations <- as.data.frame(cell.cluster)
# add row and colnames to single cell nnotation
rownames(sc.annotations) <- rownames(cell.genome)
colnames(sc.annotations) <- "Clone"
# convert annotation to factor, for plotting
sc.annotations[,"Clone"] <- as.factor(sc.annotations$Clone)

# set annotation colors, selected to agree with inferCNV
anno.colors <- list(Clone = c("4"="#FFED6F",
                              "3"= "#F0D1E1",
                              "2"="#A9A0B2",
                              "1"="#8DD3C7"))


png(file.path(out.dir,"sc-genome-profile-true.png"),
    width=1000,height=500)

pheatmap(cell.genome,
         cluster_rows = F,
         cluster_cols = F,
         color = c("blue","#FAF5F5","red","darkred"),
         annotation_row = sc.annotations,
         show_colnames = F,
         show_rownames =  F,
         annotation_colors = anno.colors,
         )

dev.off()

# -- inferred results

# add column indicating clone identity
pred.state$clone <- sapply(pred.state$cell_group_name,
                           function(x){strsplit(as.character(x),"\\.")[[1]][1]})

# mapping between clone and the cluster identities used in synth data
clone.to.clust <- c("4" ="Clone_D",
                    "3" = "Clone_C",
                    "2" = "Clone_B",
                    "1" = "Clone_A")

# mapping between inferCNV state and amplification/deletion
state.to.cnv <- c("1"=0,"2"=0,"3"=1,"4"=2,"5"=2,"6"=2)
# convert inferCNV state to amp/del
pred.state$state <- state.to.cnv[pred.state$state]

# generate "dummy" genome based on the inferred state
pred.cell.genome <- matrix(1,nrow(cell.genome),ncol(cell.genome))
rownames(pred.cell.genome) <- rownames(cell.genome)
colnames(pred.cell.genome) <- colnames(cell.genome)

# iterate over cells
for (s in rownames(pred.cell.genome)){
  # get clone id of the given cell
  clone.id <- clone.to.clust[as.character(sc.annotations[s,"Clone"])]
  # make sure clone is in predicted file
  if (clone.id %in% pred.state$clone){
    # subset with predictions w.r.t. clone of cell s
    sub.pred <- pred.state[pred.state$clone == clone.id,]
    # update genome with predicted gene alterations for clone
    pred.cell.genome[s,as.character(sub.pred$gene)] <- sub.pred$state
  }
}

# save inferred state visualization
png(file.path(out.dir,"sc-genome-profile-inferred.png"),
    width=1000,height=500)

pheatmap(pred.cell.genome,
         cluster_rows = F,
         cluster_cols = F,
         color = c("blue","#FAF5F5","red"),
         annotation_row = sc.annotations,
         show_colnames = F,
         show_rownames =  F,
         annotation_colors = anno.colors,
         border_color = "black",
         )

dev.off()

# -- Evaluate Performance

# get clones present in GT data
clones <- unique(sc.annotations$Clone)
# create matrix to store GT clonotype states
true.genome <- data.frame(matrix(0,length(clones),ncol(pred.cell.genome)))
rownames(true.genome) <- paste0("Clone_",clones)
colnames(true.genome) <- colnames(pred.cell.genome)

# get mean profile for cells in clone
for (clone in clones){
  true.genome[paste0("Clone_",clone),] <- round(colMeans(cell.genome[sc.annotations$Clone == clone,]))
}

# convert to categorical values
is.amp <- true.genome > 1
is.del <- true.genome < 1
is.none <- true.genome == 1

true.genome[is.amp] = "A"
true.genome[is.del] = "D"
true.genome[is.none] = "N"

# get clones present in inferred data and representative cell id
rep.cells <- unique(sc.annotations)
# create matrix to store inferred clonotype states
pred.genome <- data.frame(matrix(0,length(clones),ncol(pred.cell.genome)))
rownames(pred.genome) <- paste0("Clone_",clones)
colnames(pred.genome) <- colnames(pred.cell.genome)

# get profile for representative cell
for (clone in clones){
  cell.id <- rownames(rep.cells)[rep.cells$Clone == clone]
  pred.genome[paste0("Clone_",clone),] <- pred.cell.genome[cell.id,]
}

# convert to categorical values
is.amp <- pred.genome > 1
is.del <- pred.genome < 1
is.none <- pred.genome == 1

pred.genome[is.amp] = "A"
pred.genome[is.del] = "D"
pred.genome[is.none] = "N"

# compute accuracy mean and std across clones
acc <- rowSums(pred.genome == true.genome) / ncol(pred.genome)
acc.mean<- mean(acc)
acc.std <- sd(acc)

# prepare data frame to save accuracy results
eval.res <- c(acc.mean,acc.std)
names(eval.res) <- c("mean","std")
eval.res <- data.frame(eval.res)
# save accuracy results
write.table(eval.res,file.path(out.dir,"total-eval-res.tsv"),sep = "\t",quote = F)

# creat TPR/TNR table
res.summary <- data.frame(matrix(0,2,4))
rownames(res.summary) <- c("A","D")
colnames(res.summary) <- c("TPR","FPR","TNR","FNR")

n.tot <- nrow(true.genome) * ncol(true.genome)
for (x in c("A","D")){
  p.X <- pred.genome == x
  n.p.X <- sum(p.X)
  res.summary[x,"TPR"] <- sum(pred.genome[p.X] == true.genome[p.X]) / n.p.X
  res.summary[x,"FPR"] <- 1 - res.summary[x,"TPR"]
  res.summary[x,"TNR"] <- sum(pred.genome[!p.X] == true.genome[!p.X]) / (n.tot - n.p.X)
  res.summary[x,"FNR"] <- 1 - res.summary[x,"TNR"]
}

write.table(res.summary,file.path(out.dir,"score-res.tsv"),sep = "\t",quote = F)
