# Supplementary material for: Spatially resolved clonal copy number alterations in benign and malignant tissue
Source: Nature. 2022 Aug 10;608(7922):360–7. doi: 10.1038/s41586-022-05023-2 (PMC9365699; doi:10.1038/s41586-022-05023-2)
Supplement: Supplementary file 1 — Synthetic data generation and evaluation. Files related to method evaluation with synthetic data, such as the design file, the generated synthetic data, results from spatial inferCNV when applied to the synthetic data and a script for evaluation of results. [file 41586_2022_5023_MOESM1_ESM.zip › supplementary-data-S2/results/syntheticdata_clones.tsv]

Spot_63	Clone_A
Spot_85	Clone_A
Spot_165	Clone_A
Spot_66	Clone_A
Spot_125	Clone_A
Spot_105	Clone_A
Spot_126	Clone_A
Spot_127	Clone_A
Spot_83	Clone_A
Spot_84	Clone_A
Spot_103	Clone_A
Spot_102	Clone_A
Spot_123	Clone_A
Spot_86	Clone_A
Spot_65	Clone_A
Spot_124	Clone_A
Spot_44	Clone_A
Spot_164	Clone_A
Spot_104	Clone_A
Spot_166	Clone_A
Spot_82	Clone_A
Spot_64	Clone_A
Spot_144	Clone_A
Spot_145	Clone_A
Spot_122	Clone_B
Spot_375	Clone_B
Spot_146	Clone_B
Spot_147	Clone_B
Spot_256	Clone_B
Spot_313	Clone_B
Spot_354	Clone_B
Spot_376	Clone_B
Spot_254	Clone_B
Spot_277	Clone_B
Spot_45	Clone_B
Spot_108	Clone_B
Spot_235	Clone_B
Spot_298	Clone_B
Spot_87	Clone_C
Spot_106	Clone_C
Spot_107	Clone_C
Spot_317	Clone_D
Spot_318	Clone_D
Spot_297	Clone_D
Spot_334	Clone_D
Spot_276	Clone_D
Spot_316	Clone_D
Spot_296	Clone_D
Spot_336	Clone_D
Spot_314	Clone_D
Spot_294	Clone_D
Spot_356	Clone_D
Spot_315	Clone_D
Spot_355	Clone_D
Spot_293	Clone_D
Spot_337	Clone_D
Spot_274	Clone_D
Spot_295	Clone_D
Spot_275	Clone_D
Spot_255	Clone_D
Spot_335	Clone_D
Spot_0	benign
Spot_1	benign
Spot_2	benign
Spot_3	benign
Spot_4	benign
Spot_5	benign
Spot_6	benign
Spot_7	benign
Spot_8	benign
Spot_9	benign
Spot_10	benign
Spot_11	benign
Spot_12	benign
Spot_13	benign
Spot_14	benign
Spot_15	benign
Spot_16	benign
Spot_17	benign
Spot_18	benign
Spot_19	benign
Spot_20	benign
Spot_21	benign
Spot_22	benign
Spot_23	benign
Spot_24	benign
Spot_25	benign
Spot_26	benign
Spot_27	benign
Spot_28	benign
Spot_29	benign
Spot_30	benign
Spot_31	benign
Spot_32	benign
Spot_33	benign
Spot_34	benign
Spot_35	benign
Spot_36	benign
Spot_37	benign
Spot_38	benign
Spot_39	benign
Spot_40	benign
Spot_41	benign
Spot_42	benign
Spot_43	benign
Spot_46	benign
Spot_47	benign
Spot_48	benign
Spot_49	benign
Spot_50	benign
Spot_51	benign
Spot_52	benign
Spot_53	benign
Spot_54	benign
Spot_55	benign
Spot_56	benign
Spot_57	benign
Spot_58	benign
Spot_59	benign
Spot_60	benign
Spot_61	benign
Spot_62	benign
Spot_67	benign
Spot_68	benign
Spot_69	benign
Spot_70	benign
Spot_71	benign
Spot_72	benign
Spot_73	benign
Spot_74	benign
Spot_75	benign
Spot_76	benign
Spot_77	benign
Spot_78	benign
Spot_79	benign
Spot_80	benign
Spot_81	benign
Spot_88	benign
Spot_89	benign
Spot_90	benign
Spot_91	benign
Spot_92	benign
Spot_93	benign
Spot_94	benign
Spot_95	benign
Spot_96	benign
Spot_97	benign
Spot_98	benign
Spot_99	benign
Spot_100	benign
Spot_101	benign
Spot_109	benign
Spot_110	benign
Spot_111	benign
Spot_112	benign
Spot_113	benign
Spot_114	benign
Spot_115	benign
Spot_116	benign
Spot_117	benign
Spot_118	benign
Spot_119	benign
Spot_120	benign
Spot_121	benign
Spot_128	benign
Spot_129	benign
Spot_130	benign
Spot_131	benign
Spot_132	benign
Spot_133	benign
Spot_134	benign
Spot_135	benign
Spot_136	benign
Spot_137	benign
Spot_138	benign
Spot_139	benign
Spot_140	benign
Spot_141	benign
Spot_142	benign
Spot_143	benign
Spot_148	benign
Spot_149	benign
Spot_150	benign
Spot_151	benign
Spot_152	benign
Spot_153	benign
Spot_154	benign
Spot_155	benign
Spot_156	benign
Spot_157	benign
Spot_158	benign
Spot_159	benign
Spot_160	benign
Spot_161	benign
Spot_162	benign
Spot_163	benign
Spot_167	benign
Spot_168	benign
Spot_169	benign
Spot_170	benign
Spot_171	benign
Spot_172	benign
Spot_173	benign
Spot_174	benign
Spot_175	benign
Spot_176	benign
Spot_177	benign
Spot_178	benign
Spot_179	benign
Spot_180	benign
Spot_181	benign
Spot_182	benign
Spot_183	benign
Spot_184	benign
Spot_185	benign
Spot_186	benign
Spot_187	benign
Spot_188	benign
Spot_189	benign
Spot_190	benign
Spot_191	benign
Spot_192	benign
Spot_193	benign
Spot_194	benign
Spot_195	benign
Spot_196	benign
Spot_197	benign
Spot_198	benign
Spot_199	benign
Spot_200	benign
Spot_201	benign
Spot_202	benign
Spot_203	benign
Spot_204	benign
Spot_205	benign
Spot_206	benign
Spot_207	benign
Spot_208	benign
Spot_209	benign
Spot_210	benign
Spot_211	benign
Spot_212	benign
Spot_213	benign
Spot_214	benign
Spot_215	benign
Spot_216	benign
Spot_217	benign
Spot_218	benign
Spot_219	benign
Spot_220	benign
Spot_221	benign
Spot_222	benign
Spot_223	benign
Spot_224	benign
Spot_225	benign
Spot_226	benign
Spot_227	benign
Spot_228	benign
Spot_229	benign
Spot_230	benign
Spot_231	benign
Spot_232	benign
Spot_233	benign
Spot_234	benign
Spot_236	benign
Spot_237	benign
Spot_238	benign
Spot_239	benign
Spot_240	benign
Spot_241	benign
Spot_242	benign
Spot_243	benign
Spot_244	benign
Spot_245	benign
Spot_246	benign
Spot_247	benign
Spot_248	benign
Spot_249	benign
Spot_250	benign
Spot_251	benign
Spot_252	benign
Spot_253	benign
Spot_257	benign
Spot_258	benign
Spot_259	benign
Spot_260	benign
Spot_261	benign
Spot_262	benign
Spot_263	benign
Spot_264	benign
Spot_265	benign
Spot_266	benign
Spot_267	benign
Spot_268	benign
Spot_269	benign
Spot_270	benign
Spot_271	benign
Spot_272	benign
Spot_273	benign
Spot_278	benign
Spot_279	benign
Spot_280	benign
Spot_281	benign
Spot_282	benign
Spot_283	benign
Spot_284	benign
Spot_285	benign
Spot_286	benign
Spot_287	benign
Spot_288	benign
Spot_289	benign
Spot_290	benign
Spot_291	benign
Spot_292	benign
Spot_299	benign
Spot_300	benign
Spot_301	benign
Spot_302	benign
Spot_303	benign
Spot_304	benign
Spot_305	benign
Spot_306	benign
Spot_307	benign
Spot_308	benign
Spot_309	benign
Spot_310	benign
Spot_311	benign
Spot_312	benign
Spot_319	benign
Spot_320	benign
Spot_321	benign
Spot_322	benign
Spot_323	benign
Spot_324	benign
Spot_325	benign
Spot_326	benign
Spot_327	benign
Spot_328	benign
Spot_329	benign
Spot_330	benign
Spot_331	benign
Spot_332	benign
Spot_333	benign
Spot_338	benign
Spot_339	benign
Spot_340	benign
Spot_341	benign
Spot_342	benign
Spot_343	benign
Spot_344	benign
Spot_345	benign
Spot_346	benign
Spot_347	benign
Spot_348	benign
Spot_349	benign
Spot_350	benign
Spot_351	benign
Spot_352	benign
Spot_353	benign
Spot_357	benign
Spot_358	benign
Spot_359	benign
Spot_360	benign
Spot_361	benign
Spot_362	benign
Spot_363	benign
Spot_364	benign
Spot_365	benign
Spot_366	benign
Spot_367	benign
Spot_368	benign
Spot_369	benign
Spot_370	benign
Spot_371	benign
Spot_372	benign
Spot_373	benign
Spot_374	benign
Spot_377	benign
Spot_378	benign
Spot_379	benign
Spot_380	benign
Spot_381	benign
Spot_382	benign
Spot_383	benign
Spot_384	benign
Spot_385	benign
Spot_386	benign
Spot_387	benign
Spot_388	benign
Spot_389	benign
Spot_390	benign
Spot_391	benign
Spot_392	benign
Spot_393	benign
Spot_394	benign
Spot_395	benign
Spot_396	benign
Spot_397	benign
Spot_398	benign
Spot_399	benign
