# Supplementary material for: Spatially resolved clonal copy number alterations in benign and malignant tissue
Source: Nature. 2022 Aug 10;608(7922):360–7. doi: 10.1038/s41586-022-05023-2 (PMC9365699; doi:10.1038/s41586-022-05023-2)
Supplement: Supplementary file 1 — Synthetic data generation and evaluation. Files related to method evaluation with synthetic data, such as the design file, the generated synthetic data, results from spatial inferCNV when applied to the synthetic data and a script for evaluation of results. [file 41586_2022_5023_MOESM1_ESM.zip › supplementary-data-S2/results/17_HMM_predHMMi6.hmm_mode-samples.pred_cnv_regions.dat]

cell_group_name	cnv_name	state	chr	start	end
Clone_A.Clone_A_s1	chr1-region_2	4	chr1	48112	57080
Clone_C.Clone_C_s1	chr1-region_6	2	chr1	2582	8054
Clone_C.Clone_C_s1	chr1-region_7	1	chr1	8054	13862
Clone_C.Clone_C_s1	chr1-region_8	2	chr1	13862	19041
Clone_C.Clone_C_s1	chr1-region_10	4	chr1	48826	58472
Clone_C.Clone_C_s1	chr1-region_12	4	chr1	90394	100000
Clone_D.Clone_D_s1	chr1-region_14	2	chr1	47238	61423
