# Supplementary material for: Spatially resolved clonal copy number alterations in benign and malignant tissue
Source: Nature. 2022 Aug 10;608(7922):360–7. doi: 10.1038/s41586-022-05023-2 (PMC9365699; doi:10.1038/s41586-022-05023-2)
Supplement: Supplementary file 1 — Synthetic data generation and evaluation. Files related to method evaluation with synthetic data, such as the design file, the generated synthetic data, results from spatial inferCNV when applied to the synthetic data and a script for evaluation of results. [file 41586_2022_5023_MOESM1_ESM.zip › supplementary-data-S2/results/17_HMM_predHMMi6.hmm_mode-samples.pred_cnv_genes.dat]

cell_group_name	gene_region_name	state	gene	chr	start	end
Clone_A.Clone_A_s1	chr1-region_2	4	Gene_249	chr1	48112	48352
Clone_A.Clone_A_s1	chr1-region_2	4	Gene_250	chr1	48352	48497
Clone_A.Clone_A_s1	chr1-region_2	4	Gene_251	chr1	48497	48826
Clone_A.Clone_A_s1	chr1-region_2	4	Gene_252	chr1	48826	49026
Clone_A.Clone_A_s1	chr1-region_2	4	Gene_253	chr1	49026	49161
Clone_A.Clone_A_s1	chr1-region_2	4	Gene_254	chr1	49161	49391
Clone_A.Clone_A_s1	chr1-region_2	4	Gene_255	chr1	49391	49483
Clone_A.Clone_A_s1	chr1-region_2	4	Gene_256	chr1	49483	49558
Clone_A.Clone_A_s1	chr1-region_2	4	Gene_257	chr1	49558	49665
Clone_A.Clone_A_s1	chr1-region_2	4	Gene_258	chr1	49665	49763
Clone_A.Clone_A_s1	chr1-region_2	4	Gene_259	chr1	49763	49771
Clone_A.Clone_A_s1	chr1-region_2	4	Gene_260	chr1	49771	50024
Clone_A.Clone_A_s1	chr1-region_2	4	Gene_261	chr1	50024	50404
Clone_A.Clone_A_s1	chr1-region_2	4	Gene_262	chr1	50404	50572
Clone_A.Clone_A_s1	chr1-region_2	4	Gene_263	chr1	50572	50711
Clone_A.Clone_A_s1	chr1-region_2	4	Gene_264	chr1	50711	51051
Clone_A.Clone_A_s1	chr1-region_2	4	Gene_265	chr1	51051	51348
Clone_A.Clone_A_s1	chr1-region_2	4	Gene_266	chr1	51348	51454
Clone_A.Clone_A_s1	chr1-region_2	4	Gene_267	chr1	51454	51822
Clone_A.Clone_A_s1	chr1-region_2	4	Gene_268	chr1	51822	52126
Clone_A.Clone_A_s1	chr1-region_2	4	Gene_269	chr1	52126	52180
Clone_A.Clone_A_s1	chr1-region_2	4	Gene_270	chr1	52180	52472
Clone_A.Clone_A_s1	chr1-region_2	4	Gene_271	chr1	52472	52490
Clone_A.Clone_A_s1	chr1-region_2	4	Gene_272	chr1	52490	52572
Clone_A.Clone_A_s1	chr1-region_2	4	Gene_273	chr1	52572	52721
Clone_A.Clone_A_s1	chr1-region_2	4	Gene_274	chr1	52721	52781
Clone_A.Clone_A_s1	chr1-region_2	4	Gene_275	chr1	52781	53133
Clone_A.Clone_A_s1	chr1-region_2	4	Gene_276	chr1	53133	53189
Clone_A.Clone_A_s1	chr1-region_2	4	Gene_277	chr1	53189	53447
Clone_A.Clone_A_s1	chr1-region_2	4	Gene_278	chr1	53447	53720
Clone_A.Clone_A_s1	chr1-region_2	4	Gene_279	chr1	53720	53915
Clone_A.Clone_A_s1	chr1-region_2	4	Gene_280	chr1	53915	53998
Clone_A.Clone_A_s1	chr1-region_2	4	Gene_281	chr1	53998	54288
Clone_A.Clone_A_s1	chr1-region_2	4	Gene_282	chr1	54288	54490
Clone_A.Clone_A_s1	chr1-region_2	4	Gene_283	chr1	54490	54792
Clone_A.Clone_A_s1	chr1-region_2	4	Gene_284	chr1	54792	54890
Clone_A.Clone_A_s1	chr1-region_2	4	Gene_285	chr1	54890	55267
Clone_A.Clone_A_s1	chr1-region_2	4	Gene_286	chr1	55267	55659
Clone_A.Clone_A_s1	chr1-region_2	4	Gene_287	chr1	55659	55884
Clone_A.Clone_A_s1	chr1-region_2	4	Gene_288	chr1	55884	56237
Clone_A.Clone_A_s1	chr1-region_2	4	Gene_289	chr1	56237	56353
Clone_A.Clone_A_s1	chr1-region_2	4	Gene_291	chr1	56353	56603
Clone_A.Clone_A_s1	chr1-region_2	4	Gene_292	chr1	56721	57080
Clone_C.Clone_C_s1	chr1-region_6	2	Gene_14	chr1	2582	2905
Clone_C.Clone_C_s1	chr1-region_6	2	Gene_15	chr1	2905	2970
Clone_C.Clone_C_s1	chr1-region_6	2	Gene_16	chr1	2970	3255
Clone_C.Clone_C_s1	chr1-region_6	2	Gene_17	chr1	3255	3263
Clone_C.Clone_C_s1	chr1-region_6	2	Gene_18	chr1	3263	3499
Clone_C.Clone_C_s1	chr1-region_6	2	Gene_19	chr1	3499	3728
Clone_C.Clone_C_s1	chr1-region_6	2	Gene_20	chr1	3728	4093
Clone_C.Clone_C_s1	chr1-region_6	2	Gene_21	chr1	4093	4358
Clone_C.Clone_C_s1	chr1-region_6	2	Gene_22	chr1	4358	4419
Clone_C.Clone_C_s1	chr1-region_6	2	Gene_23	chr1	4419	4639
Clone_C.Clone_C_s1	chr1-region_6	2	Gene_24	chr1	4639	4982
Clone_C.Clone_C_s1	chr1-region_6	2	Gene_25	chr1	4982	5120
Clone_C.Clone_C_s1	chr1-region_6	2	Gene_26	chr1	5120	5192
Clone_C.Clone_C_s1	chr1-region_6	2	Gene_27	chr1	5192	5535
Clone_C.Clone_C_s1	chr1-region_6	2	Gene_28	chr1	5535	5839
Clone_C.Clone_C_s1	chr1-region_6	2	Gene_29	chr1	5839	6127
Clone_C.Clone_C_s1	chr1-region_6	2	Gene_30	chr1	6127	6184
Clone_C.Clone_C_s1	chr1-region_6	2	Gene_31	chr1	6184	6451
Clone_C.Clone_C_s1	chr1-region_6	2	Gene_32	chr1	6451	6472
Clone_C.Clone_C_s1	chr1-region_6	2	Gene_33	chr1	6472	6762
Clone_C.Clone_C_s1	chr1-region_6	2	Gene_34	chr1	6762	6998
Clone_C.Clone_C_s1	chr1-region_6	2	Gene_35	chr1	6998	7142
Clone_C.Clone_C_s1	chr1-region_6	2	Gene_36	chr1	7142	7407
Clone_C.Clone_C_s1	chr1-region_6	2	Gene_37	chr1	7407	7551
Clone_C.Clone_C_s1	chr1-region_6	2	Gene_38	chr1	7551	7800
Clone_C.Clone_C_s1	chr1-region_6	2	Gene_39	chr1	7800	7949
Clone_C.Clone_C_s1	chr1-region_6	2	Gene_40	chr1	7949	8054
Clone_C.Clone_C_s1	chr1-region_7	1	Gene_41	chr1	8054	8359
Clone_C.Clone_C_s1	chr1-region_7	1	Gene_42	chr1	8359	8567
Clone_C.Clone_C_s1	chr1-region_7	1	Gene_43	chr1	8567	8573
Clone_C.Clone_C_s1	chr1-region_7	1	Gene_44	chr1	8573	8928
Clone_C.Clone_C_s1	chr1-region_7	1	Gene_45	chr1	8928	9139
Clone_C.Clone_C_s1	chr1-region_7	1	Gene_46	chr1	9139	9174
Clone_C.Clone_C_s1	chr1-region_7	1	Gene_47	chr1	9174	9462
Clone_C.Clone_C_s1	chr1-region_7	1	Gene_48	chr1	9462	9829
Clone_C.Clone_C_s1	chr1-region_7	1	Gene_49	chr1	9829	9978
Clone_C.Clone_C_s1	chr1-region_7	1	Gene_50	chr1	9978	10279
Clone_C.Clone_C_s1	chr1-region_7	1	Gene_51	chr1	10279	10533
Clone_C.Clone_C_s1	chr1-region_7	1	Gene_52	chr1	10533	10587
Clone_C.Clone_C_s1	chr1-region_7	1	Gene_53	chr1	10587	10780
Clone_C.Clone_C_s1	chr1-region_7	1	Gene_54	chr1	10780	11082
Clone_C.Clone_C_s1	chr1-region_7	1	Gene_55	chr1	11082	11090
Clone_C.Clone_C_s1	chr1-region_7	1	Gene_56	chr1	11090	11268
Clone_C.Clone_C_s1	chr1-region_7	1	Gene_57	chr1	11268	11280
Clone_C.Clone_C_s1	chr1-region_7	1	Gene_58	chr1	11280	11635
Clone_C.Clone_C_s1	chr1-region_7	1	Gene_59	chr1	11635	11837
Clone_C.Clone_C_s1	chr1-region_7	1	Gene_60	chr1	11837	12186
Clone_C.Clone_C_s1	chr1-region_7	1	Gene_61	chr1	12186	12323
Clone_C.Clone_C_s1	chr1-region_7	1	Gene_62	chr1	12323	12447
Clone_C.Clone_C_s1	chr1-region_7	1	Gene_63	chr1	12447	12634
Clone_C.Clone_C_s1	chr1-region_7	1	Gene_64	chr1	12634	12684
Clone_C.Clone_C_s1	chr1-region_7	1	Gene_65	chr1	12684	12861
Clone_C.Clone_C_s1	chr1-region_7	1	Gene_66	chr1	12861	12909
Clone_C.Clone_C_s1	chr1-region_7	1	Gene_67	chr1	12909	12950
Clone_C.Clone_C_s1	chr1-region_7	1	Gene_68	chr1	12950	12951
Clone_C.Clone_C_s1	chr1-region_7	1	Gene_69	chr1	12951	13206
Clone_C.Clone_C_s1	chr1-region_7	1	Gene_70	chr1	13206	13450
Clone_C.Clone_C_s1	chr1-region_7	1	Gene_71	chr1	13450	13729
Clone_C.Clone_C_s1	chr1-region_7	1	Gene_72	chr1	13729	13862
Clone_C.Clone_C_s1	chr1-region_8	2	Gene_73	chr1	13862	13956
Clone_C.Clone_C_s1	chr1-region_8	2	Gene_74	chr1	13956	14219
Clone_C.Clone_C_s1	chr1-region_8	2	Gene_75	chr1	14219	14291
Clone_C.Clone_C_s1	chr1-region_8	2	Gene_76	chr1	14291	14466
Clone_C.Clone_C_s1	chr1-region_8	2	Gene_77	chr1	14466	14767
Clone_C.Clone_C_s1	chr1-region_8	2	Gene_78	chr1	14767	15158
Clone_C.Clone_C_s1	chr1-region_8	2	Gene_79	chr1	15158	15313
Clone_C.Clone_C_s1	chr1-region_8	2	Gene_80	chr1	15313	15474
Clone_C.Clone_C_s1	chr1-region_8	2	Gene_81	chr1	15474	15808
Clone_C.Clone_C_s1	chr1-region_8	2	Gene_82	chr1	15808	16015
Clone_C.Clone_C_s1	chr1-region_8	2	Gene_83	chr1	16015	16051
Clone_C.Clone_C_s1	chr1-region_8	2	Gene_84	chr1	16051	16403
Clone_C.Clone_C_s1	chr1-region_8	2	Gene_86	chr1	16403	16529
Clone_C.Clone_C_s1	chr1-region_8	2	Gene_87	chr1	16661	16759
Clone_C.Clone_C_s1	chr1-region_8	2	Gene_88	chr1	16759	16933
Clone_C.Clone_C_s1	chr1-region_8	2	Gene_89	chr1	16933	17314
Clone_C.Clone_C_s1	chr1-region_8	2	Gene_90	chr1	17314	17416
Clone_C.Clone_C_s1	chr1-region_8	2	Gene_91	chr1	17416	17682
Clone_C.Clone_C_s1	chr1-region_8	2	Gene_92	chr1	17682	17683
Clone_C.Clone_C_s1	chr1-region_8	2	Gene_93	chr1	17683	18057
Clone_C.Clone_C_s1	chr1-region_8	2	Gene_94	chr1	18057	18299
Clone_C.Clone_C_s1	chr1-region_8	2	Gene_95	chr1	18299	18590
Clone_C.Clone_C_s1	chr1-region_8	2	Gene_96	chr1	18590	18726
Clone_C.Clone_C_s1	chr1-region_8	2	Gene_97	chr1	18726	18760
Clone_C.Clone_C_s1	chr1-region_8	2	Gene_98	chr1	18760	19041
Clone_C.Clone_C_s1	chr1-region_10	4	Gene_252	chr1	48826	49026
Clone_C.Clone_C_s1	chr1-region_10	4	Gene_253	chr1	49026	49161
Clone_C.Clone_C_s1	chr1-region_10	4	Gene_254	chr1	49161	49391
Clone_C.Clone_C_s1	chr1-region_10	4	Gene_255	chr1	49391	49483
Clone_C.Clone_C_s1	chr1-region_10	4	Gene_256	chr1	49483	49558
Clone_C.Clone_C_s1	chr1-region_10	4	Gene_257	chr1	49558	49665
Clone_C.Clone_C_s1	chr1-region_10	4	Gene_258	chr1	49665	49763
Clone_C.Clone_C_s1	chr1-region_10	4	Gene_259	chr1	49763	49771
Clone_C.Clone_C_s1	chr1-region_10	4	Gene_260	chr1	49771	50024
Clone_C.Clone_C_s1	chr1-region_10	4	Gene_261	chr1	50024	50404
Clone_C.Clone_C_s1	chr1-region_10	4	Gene_262	chr1	50404	50572
Clone_C.Clone_C_s1	chr1-region_10	4	Gene_263	chr1	50572	50711
Clone_C.Clone_C_s1	chr1-region_10	4	Gene_264	chr1	50711	51051
Clone_C.Clone_C_s1	chr1-region_10	4	Gene_265	chr1	51051	51348
Clone_C.Clone_C_s1	chr1-region_10	4	Gene_266	chr1	51348	51454
Clone_C.Clone_C_s1	chr1-region_10	4	Gene_267	chr1	51454	51822
Clone_C.Clone_C_s1	chr1-region_10	4	Gene_268	chr1	51822	52126
Clone_C.Clone_C_s1	chr1-region_10	4	Gene_269	chr1	52126	52180
Clone_C.Clone_C_s1	chr1-region_10	4	Gene_270	chr1	52180	52472
Clone_C.Clone_C_s1	chr1-region_10	4	Gene_271	chr1	52472	52490
Clone_C.Clone_C_s1	chr1-region_10	4	Gene_272	chr1	52490	52572
Clone_C.Clone_C_s1	chr1-region_10	4	Gene_273	chr1	52572	52721
Clone_C.Clone_C_s1	chr1-region_10	4	Gene_274	chr1	52721	52781
Clone_C.Clone_C_s1	chr1-region_10	4	Gene_275	chr1	52781	53133
Clone_C.Clone_C_s1	chr1-region_10	4	Gene_276	chr1	53133	53189
Clone_C.Clone_C_s1	chr1-region_10	4	Gene_277	chr1	53189	53447
Clone_C.Clone_C_s1	chr1-region_10	4	Gene_278	chr1	53447	53720
Clone_C.Clone_C_s1	chr1-region_10	4	Gene_279	chr1	53720	53915
Clone_C.Clone_C_s1	chr1-region_10	4	Gene_280	chr1	53915	53998
Clone_C.Clone_C_s1	chr1-region_10	4	Gene_281	chr1	53998	54288
Clone_C.Clone_C_s1	chr1-region_10	4	Gene_282	chr1	54288	54490
Clone_C.Clone_C_s1	chr1-region_10	4	Gene_283	chr1	54490	54792
Clone_C.Clone_C_s1	chr1-region_10	4	Gene_284	chr1	54792	54890
Clone_C.Clone_C_s1	chr1-region_10	4	Gene_285	chr1	54890	55267
Clone_C.Clone_C_s1	chr1-region_10	4	Gene_286	chr1	55267	55659
Clone_C.Clone_C_s1	chr1-region_10	4	Gene_287	chr1	55659	55884
Clone_C.Clone_C_s1	chr1-region_10	4	Gene_288	chr1	55884	56237
Clone_C.Clone_C_s1	chr1-region_10	4	Gene_289	chr1	56237	56353
Clone_C.Clone_C_s1	chr1-region_10	4	Gene_291	chr1	56353	56603
Clone_C.Clone_C_s1	chr1-region_10	4	Gene_292	chr1	56721	57080
Clone_C.Clone_C_s1	chr1-region_10	4	Gene_293	chr1	57080	57359
Clone_C.Clone_C_s1	chr1-region_10	4	Gene_294	chr1	57359	57597
Clone_C.Clone_C_s1	chr1-region_10	4	Gene_295	chr1	57597	57836
Clone_C.Clone_C_s1	chr1-region_10	4	Gene_296	chr1	57836	58148
Clone_C.Clone_C_s1	chr1-region_10	4	Gene_297	chr1	58148	58472
Clone_C.Clone_C_s1	chr1-region_12	4	Gene_453	chr1	90394	90394
Clone_C.Clone_C_s1	chr1-region_12	4	Gene_454	chr1	90394	90718
Clone_C.Clone_C_s1	chr1-region_12	4	Gene_455	chr1	90718	91065
Clone_C.Clone_C_s1	chr1-region_12	4	Gene_456	chr1	91065	91132
Clone_C.Clone_C_s1	chr1-region_12	4	Gene_457	chr1	91132	91419
Clone_C.Clone_C_s1	chr1-region_12	4	Gene_458	chr1	91419	91795
Clone_C.Clone_C_s1	chr1-region_12	4	Gene_459	chr1	91795	92107
Clone_C.Clone_C_s1	chr1-region_12	4	Gene_460	chr1	92107	92310
Clone_C.Clone_C_s1	chr1-region_12	4	Gene_461	chr1	92310	92677
Clone_C.Clone_C_s1	chr1-region_12	4	Gene_462	chr1	92677	93000
Clone_C.Clone_C_s1	chr1-region_12	4	Gene_463	chr1	93000	93096
Clone_C.Clone_C_s1	chr1-region_12	4	Gene_464	chr1	93096	93199
Clone_C.Clone_C_s1	chr1-region_12	4	Gene_465	chr1	93199	93495
Clone_C.Clone_C_s1	chr1-region_12	4	Gene_466	chr1	93495	93709
Clone_C.Clone_C_s1	chr1-region_12	4	Gene_467	chr1	93709	93742
Clone_C.Clone_C_s1	chr1-region_12	4	Gene_468	chr1	93742	93792
Clone_C.Clone_C_s1	chr1-region_12	4	Gene_469	chr1	93792	94156
Clone_C.Clone_C_s1	chr1-region_12	4	Gene_470	chr1	94156	94225
Clone_C.Clone_C_s1	chr1-region_12	4	Gene_471	chr1	94225	94356
Clone_C.Clone_C_s1	chr1-region_12	4	Gene_472	chr1	94356	94533
Clone_C.Clone_C_s1	chr1-region_12	4	Gene_473	chr1	94533	94703
Clone_C.Clone_C_s1	chr1-region_12	4	Gene_474	chr1	94703	95045
Clone_C.Clone_C_s1	chr1-region_12	4	Gene_475	chr1	95045	95052
Clone_C.Clone_C_s1	chr1-region_12	4	Gene_476	chr1	95052	95440
Clone_C.Clone_C_s1	chr1-region_12	4	Gene_477	chr1	95440	95796
Clone_C.Clone_C_s1	chr1-region_12	4	Gene_478	chr1	95796	95982
Clone_C.Clone_C_s1	chr1-region_12	4	Gene_479	chr1	95982	96054
Clone_C.Clone_C_s1	chr1-region_12	4	Gene_480	chr1	96054	96441
Clone_C.Clone_C_s1	chr1-region_12	4	Gene_481	chr1	96441	96467
Clone_C.Clone_C_s1	chr1-region_12	4	Gene_482	chr1	96467	96479
Clone_C.Clone_C_s1	chr1-region_12	4	Gene_483	chr1	96479	96853
Clone_C.Clone_C_s1	chr1-region_12	4	Gene_484	chr1	96853	97093
Clone_C.Clone_C_s1	chr1-region_12	4	Gene_485	chr1	97093	97345
Clone_C.Clone_C_s1	chr1-region_12	4	Gene_486	chr1	97345	97674
Clone_C.Clone_C_s1	chr1-region_12	4	Gene_487	chr1	97674	97912
Clone_C.Clone_C_s1	chr1-region_12	4	Gene_488	chr1	97912	98170
Clone_C.Clone_C_s1	chr1-region_12	4	Gene_489	chr1	98170	98323
Clone_C.Clone_C_s1	chr1-region_12	4	Gene_490	chr1	98323	98690
Clone_C.Clone_C_s1	chr1-region_12	4	Gene_491	chr1	98690	98997
Clone_C.Clone_C_s1	chr1-region_12	4	Gene_492	chr1	98997	99021
Clone_C.Clone_C_s1	chr1-region_12	4	Gene_493	chr1	99021	99172
Clone_C.Clone_C_s1	chr1-region_12	4	Gene_494	chr1	99172	99237
Clone_C.Clone_C_s1	chr1-region_12	4	Gene_495	chr1	99237	99336
Clone_C.Clone_C_s1	chr1-region_12	4	Gene_496	chr1	99336	99336
Clone_C.Clone_C_s1	chr1-region_12	4	Gene_497	chr1	99336	99655
Clone_C.Clone_C_s1	chr1-region_12	4	Gene_498	chr1	99655	99693
Clone_C.Clone_C_s1	chr1-region_12	4	Gene_499	chr1	99693	100000
Clone_D.Clone_D_s1	chr1-region_14	2	Gene_244	chr1	47238	47429
Clone_D.Clone_D_s1	chr1-region_14	2	Gene_245	chr1	47437	47603
Clone_D.Clone_D_s1	chr1-region_14	2	Gene_246	chr1	47603	47740
Clone_D.Clone_D_s1	chr1-region_14	2	Gene_247	chr1	47740	47949
Clone_D.Clone_D_s1	chr1-region_14	2	Gene_248	chr1	47949	48112
Clone_D.Clone_D_s1	chr1-region_14	2	Gene_249	chr1	48112	48352
Clone_D.Clone_D_s1	chr1-region_14	2	Gene_250	chr1	48352	48497
Clone_D.Clone_D_s1	chr1-region_14	2	Gene_251	chr1	48497	48826
Clone_D.Clone_D_s1	chr1-region_14	2	Gene_252	chr1	48826	49026
Clone_D.Clone_D_s1	chr1-region_14	2	Gene_253	chr1	49026	49161
Clone_D.Clone_D_s1	chr1-region_14	2	Gene_254	chr1	49161	49391
Clone_D.Clone_D_s1	chr1-region_14	2	Gene_255	chr1	49391	49483
Clone_D.Clone_D_s1	chr1-region_14	2	Gene_256	chr1	49483	49558
Clone_D.Clone_D_s1	chr1-region_14	2	Gene_257	chr1	49558	49665
Clone_D.Clone_D_s1	chr1-region_14	2	Gene_258	chr1	49665	49763
Clone_D.Clone_D_s1	chr1-region_14	2	Gene_259	chr1	49763	49771
Clone_D.Clone_D_s1	chr1-region_14	2	Gene_260	chr1	49771	50024
Clone_D.Clone_D_s1	chr1-region_14	2	Gene_261	chr1	50024	50404
Clone_D.Clone_D_s1	chr1-region_14	2	Gene_262	chr1	50404	50572
Clone_D.Clone_D_s1	chr1-region_14	2	Gene_263	chr1	50572	50711
Clone_D.Clone_D_s1	chr1-region_14	2	Gene_264	chr1	50711	51051
Clone_D.Clone_D_s1	chr1-region_14	2	Gene_265	chr1	51051	51348
Clone_D.Clone_D_s1	chr1-region_14	2	Gene_266	chr1	51348	51454
Clone_D.Clone_D_s1	chr1-region_14	2	Gene_267	chr1	51454	51822
Clone_D.Clone_D_s1	chr1-region_14	2	Gene_268	chr1	51822	52126
Clone_D.Clone_D_s1	chr1-region_14	2	Gene_269	chr1	52126	52180
Clone_D.Clone_D_s1	chr1-region_14	2	Gene_270	chr1	52180	52472
Clone_D.Clone_D_s1	chr1-region_14	2	Gene_271	chr1	52472	52490
Clone_D.Clone_D_s1	chr1-region_14	2	Gene_272	chr1	52490	52572
Clone_D.Clone_D_s1	chr1-region_14	2	Gene_273	chr1	52572	52721
Clone_D.Clone_D_s1	chr1-region_14	2	Gene_274	chr1	52721	52781
Clone_D.Clone_D_s1	chr1-region_14	2	Gene_275	chr1	52781	53133
Clone_D.Clone_D_s1	chr1-region_14	2	Gene_276	chr1	53133	53189
Clone_D.Clone_D_s1	chr1-region_14	2	Gene_277	chr1	53189	53447
Clone_D.Clone_D_s1	chr1-region_14	2	Gene_278	chr1	53447	53720
Clone_D.Clone_D_s1	chr1-region_14	2	Gene_279	chr1	53720	53915
Clone_D.Clone_D_s1	chr1-region_14	2	Gene_280	chr1	53915	53998
Clone_D.Clone_D_s1	chr1-region_14	2	Gene_281	chr1	53998	54288
Clone_D.Clone_D_s1	chr1-region_14	2	Gene_282	chr1	54288	54490
Clone_D.Clone_D_s1	chr1-region_14	2	Gene_283	chr1	54490	54792
Clone_D.Clone_D_s1	chr1-region_14	2	Gene_284	chr1	54792	54890
Clone_D.Clone_D_s1	chr1-region_14	2	Gene_285	chr1	54890	55267
Clone_D.Clone_D_s1	chr1-region_14	2	Gene_286	chr1	55267	55659
Clone_D.Clone_D_s1	chr1-region_14	2	Gene_287	chr1	55659	55884
Clone_D.Clone_D_s1	chr1-region_14	2	Gene_288	chr1	55884	56237
Clone_D.Clone_D_s1	chr1-region_14	2	Gene_289	chr1	56237	56353
Clone_D.Clone_D_s1	chr1-region_14	2	Gene_291	chr1	56353	56603
Clone_D.Clone_D_s1	chr1-region_14	2	Gene_292	chr1	56721	57080
Clone_D.Clone_D_s1	chr1-region_14	2	Gene_293	chr1	57080	57359
Clone_D.Clone_D_s1	chr1-region_14	2	Gene_294	chr1	57359	57597
Clone_D.Clone_D_s1	chr1-region_14	2	Gene_295	chr1	57597	57836
Clone_D.Clone_D_s1	chr1-region_14	2	Gene_296	chr1	57836	58148
Clone_D.Clone_D_s1	chr1-region_14	2	Gene_297	chr1	58148	58472
Clone_D.Clone_D_s1	chr1-region_14	2	Gene_298	chr1	58472	58505
Clone_D.Clone_D_s1	chr1-region_14	2	Gene_299	chr1	58505	58658
Clone_D.Clone_D_s1	chr1-region_14	2	Gene_300	chr1	58658	58717
Clone_D.Clone_D_s1	chr1-region_14	2	Gene_301	chr1	58717	59033
Clone_D.Clone_D_s1	chr1-region_14	2	Gene_302	chr1	59033	59332
Clone_D.Clone_D_s1	chr1-region_14	2	Gene_303	chr1	59332	59515
Clone_D.Clone_D_s1	chr1-region_14	2	Gene_304	chr1	59515	59664
Clone_D.Clone_D_s1	chr1-region_14	2	Gene_305	chr1	59664	59744
Clone_D.Clone_D_s1	chr1-region_14	2	Gene_306	chr1	59744	59842
Clone_D.Clone_D_s1	chr1-region_14	2	Gene_307	chr1	59842	60123
Clone_D.Clone_D_s1	chr1-region_14	2	Gene_308	chr1	60123	60280
Clone_D.Clone_D_s1	chr1-region_14	2	Gene_309	chr1	60280	60475
Clone_D.Clone_D_s1	chr1-region_14	2	Gene_310	chr1	60475	60665
Clone_D.Clone_D_s1	chr1-region_14	2	Gene_311	chr1	60665	60677
Clone_D.Clone_D_s1	chr1-region_14	2	Gene_312	chr1	60677	60816
Clone_D.Clone_D_s1	chr1-region_14	2	Gene_313	chr1	60816	61164
Clone_D.Clone_D_s1	chr1-region_14	2	Gene_314	chr1	61164	61353
Clone_D.Clone_D_s1	chr1-region_14	2	Gene_315	chr1	61353	61423
