# Supplementary material for: Spatially resolved clonal copy number alterations in benign and malignant tissue
Source: Nature. 2022 Aug 10;608(7922):360–7. doi: 10.1038/s41586-022-05023-2 (PMC9365699; doi:10.1038/s41586-022-05023-2)
Supplement: Supplementary file 3 — InferCNV HMM annotations for clone trees (organ wide). Clone and common ancestor HMM annotations from inferCNV of a full cross-section of the prostate of patient 1. Chromosomal location of gains and losses; a numerical suffix in chromosomal changes indicates that the specified chromosome arm had multiple distinct alterations. [file 41586_2022_5023_MOESM3_ESM.xlsx]

## Sheet: Sheet1
Clone A	Clone B	Clone C	Clone D	Clone E	Clone G	Clone F	Clone H	Clone I	Clone J	Clone K	Common_Ancestor_1_Ancestor_to_A_B	Common_Ancestor_2_Ancestor_to_C_D	Common_Ancestor_3_Ancestor_to_F_G_H_I_J_K	Common_Ancestor_4_Ancestor_to_F_G	Common_Ancestor_5_Ancestor_to_I_J_K
2p_Gain_1	1q_Loss_2	1q_Loss_2	1p_Gain_1	3p_Loss	1p_Loss_1	3p_Loss	1p_Loss_1	1p_Loss_1	1p_Loss_1	1p_Loss_1	No Shared Events	1q_Loss_2	3p_Loss	3p_Loss	1p_Loss_1
2p_Gain_2	6q_loss_2	2q_Loss	1q_Loss_2	5q_Loss	3p_Loss	5q_Loss	2q_Loss	2q_Loss	2q_Loss	1q_Loss_1		3p_Loss	6q_loss_2	5q_Loss	2q_Loss
3p_Gain_1	10p_Loss	3p_Loss	2q_Loss	6p_Gain	5q_Loss	6q_loss_2	3p_Loss	3p_Loss	3p_Loss	2q_Loss		4p_Gain_1	7p_Loss	6q_loss_2	3p_Loss
3p_Gain_2	16p_Gain_1	4p_Gain_1	3p_Loss	6q_loss_2	6q_loss_2	7p_Gain	5q_Loss	4p_Gain_1	4p_Gain_1	3p_Loss		4q_Loss	8p_Loss	7p_Gain	4p_Gain_1
4p_Gain_2	17q_Gain	4q_Loss	4p_Gain_1	7p_Gain	7p_Gain	7p_Loss	6p_Loss	4q_Gain_1	4q_Gain_1	4p_Gain_1		7p_Gain	8q_Gain	8p_Loss	4q_Gain_1
4q_Gain_1	19q_Gain_1	6q_loss_2	4q_Loss	7p_Loss	7p_Loss	8p_Loss	6q_loss_2	6p_Loss	6p_Loss	4q_Gain_1		8p_Loss	16q_Loss_1	8q_Gain	6p_Loss
5p_Gain_2		7p_Gain	5q_Loss	8p_Loss	8p_Loss	8q_Gain	7p_Loss	6q_loss_2	6q_loss_2	5p_Gain_1		8q_Gain		10p_Loss	6q_loss_2
6p_Loss		8p_Loss	6q_loss_2	8q_Gain	8q_Gain	9q_Gain	8p_Loss	7p_Gain	7p_Gain	6p_Loss		10p_Loss		16q_Loss_1	7p_Gain
8q_Gain		8q_Gain	7p_Gain	9q_Gain	10p_Loss	10p_Loss	8q_Gain	7p_Loss	7p_Loss	6q_loss_2		10q_Loss			7p_Loss
9p_Gain		10p_Loss	Whole7_amp	10p_Loss	15p_Loss	12q_Gain_2	10p_Loss	8p_Loss	8p_Loss	7p_Gain		11p_Gain_1			8p_Loss
9q_Loss		10q_Loss	8p_Loss	15p_Loss	16q_Loss_1	16q_Loss_1	10q_Loss	8q_Gain	8q_Gain	7p_Loss		11p_Gain_2			8q_Gain
10q_gain		11p_Gain_1	8q_Gain	16q_Loss_1	17q_Gain		12p_Gain	10q_Loss	10p_Loss	8p_Loss		11q_Loss			10q_Loss
11p_Loss_1		11p_Gain_2	10p_Loss	21p_Gain	19q_Gain_1		12q_Gain_2	11q_Gain_1	10q_Loss	8q_Gain		12q_Gain_2			11q_Gain_1
11_Gain_2		11q_Loss	10q_Loss		21p_Gain		13q_Loss	12p_Loss_1	11q_Gain_1	9q_Gain		13q_Loss			12p_Loss_1
12q_Gain_1		12q_Gain_2	11p_Gain_1		ChrX_Gain		15p_Loss	12p_Loss_2	12p_Loss_1	10q_Loss		15p_Loss			12p_Loss_2
14p_Gain		13q_Loss	11p_Gain_2				16p_Gain_1	12p_Gain	12p_Loss_2	10q_gain		16p_Gain_1			12q_Gain_2
19p_Loss		15p_Loss	11q_Loss				16p_Gain_2	12q_Gain_2	12p_Gain	11p_Loss_1		16p_Gain_2			15p_Loss
21p_Gain		16p_Gain_1	12q_Gain_2				16q_Loss_1	13p_Loss	12q_Gain_2	11p_Loss_2		16q_Loss_1			20p_Loss
22p_Loss		16p_Gain_2	13q_Loss				17q_Gain	13q_Loss	13q_Loss	11q_Gain_1		17p_Gain			ChrX_Loss
		16q_Loss_1	15p_Loss				19p_Gain_2	13q_Gain	15p_Loss	12p_Loss_1		17q_Gain
		17p_Gain	16p_Gain_1				19q_Gain_1	15p_Loss	16p_Gain_1	12p_Loss_2		19p_Gain_1
		17q_Gain	16p_Gain_2				20p_Loss	16p_Gain_1	16q_Loss_1	12q_Gain_2		19q_Gain_1
		19p_Gain_1	16q_Loss_1					16p_Gain_2	19p_Gain_2	13q_Gain		19p_Gain_2
		19q_Gain_1	17p_Gain					16q_Loss_1	19q_Gain_1	15p_Loss		20q_Gain
		19p_Gain_2	17q_Gain					18q_Gain	19q_Gain_2	16q_Loss_1
		20q_Gain	19p_Gain_1					20p_Loss	20p_Loss	18q_Gain
			19q_Gain_1					22p_Loss	22p_Loss	20p_Loss
			19p_Gain_2					ChrX_Gain	ChrX_Loss	ChrX_Gain
			20q_Gain					ChrX_Loss		ChrX_Loss
