# Supplementary material for: Spatially resolved clonal copy number alterations in benign and malignant tissue
Source: Nature. 2022 Aug 10;608(7922):360–7. doi: 10.1038/s41586-022-05023-2 (PMC9365699; doi:10.1038/s41586-022-05023-2)
Supplement: Supplementary file 4 — InferCNV HMM annotations for clone trees (section). Clone and common ancestor HMM annotations from inferCNV of the H2_1 section containing cancer and benign cells from patient 1. Chromosomal location of gains and losses; a numerical suffix in chromosomal changes indicates that the specified chromosome arm had multiple distinct alterations. [file 41586_2022_5023_MOESM4_ESM.xlsx]

## Sheet: Sheet1
Clone A	Clone B	Clone C	Clone D	Clone E	Clone F	Clone G	Common_Ancestor_1_Ancestor_to_C_E_F_G	Common_Ancestor_2_Ancestor_to_E_F_G	Common_Ancestor_3_Ancestor_to_E_F
No events	6q_loss_2	1q_Loss	6p_Loss_1	1q_Loss	1p_Gain_1	1p_Gain_1	1q_Loss	4p_Gain	4q_Loss
	7p_Gain	2q_Loss	7p_Gain	2q_Loss	1p_Gain_2	1q_Loss	2q_Loss	17q_Gain
	8q_Gain	3q_Gain	8p_Loss	4p_Gain	1q_Loss	2q_Loss	3q_Gain	12q_gain
	11p_Gain_2	6q_loss_2	8q_Gain	4q_Loss	2q_Loss	4p_Gain	6q_loss_2
	11q_Loss	7p_Gain	11q_Loss	6q_loss_2	4p_Gain	6q_loss_2	8p_Loss
	13p_Loss	8p_Loss	12q_gain	7p_Gain	4q_Loss	7p_Gain	10_Loss
	15p_Loss_1	8q_Gain	16q_Loss_1	8p_Loss	6p_Loss_1	Whole7_amp	16p_Gain_2
	16p_Gain_1	10_Loss	17q_Gain	8q_Gain	6q_loss_2	8p_Loss	16q_Loss_1
	19p_Gain_1	11q_Loss	18q_Gain	10_Loss	7p_Gain	8q_Gain	17p_Gain
	19p_Gain_2	13p_Loss	20q_Gain	11p_Gain_2	8p_Loss	10_Loss	21p_Gain
	19q_Gain_1	15p_Loss_1		11p_Gain_3	8q_Gain	11p_Gain_2
	20q_Gain	16p_Gain_1		11q_Loss	10_Loss	11p_Gain_3
		16p_Gain_2		12q_gain	11p_Gain_2	11q_Loss
		16q_Loss_1		13p_Loss	11p_Gain_3	12q_gain
		17p_Gain		15p_Loss_1	11q_Loss	13p_Loss
		19p_Gain_1		16p_Gain_1	12q_gain	16p_Gain_1
		19p_Gain_2		16p_Gain_2	13p_Loss	16p_Gain_2
		21p_Gain		16q_Gain_1	16p_Gain_1	16q_Loss_1
				16q_Loss_2	16p_Gain_2	17p_Gain
				17p_Gain	17p_Gain	17q_Gain
				17q_Gain	17q_Gain	19p_Gain_1
				19p_Gain_1	18q_Gain	19p_Gain_2
				19p_Gain_2	19p_Gain_1	19q_Gain_1
				19q_Gain_1	19p_Gain_2	20q_Gain
				20q_Gain	19q_Gain_1
					20q_Gain
