# Supplementary material for: Spatially resolved clonal copy number alterations in benign and malignant tissue
Source: Nature. 2022 Aug 10;608(7922):360–7. doi: 10.1038/s41586-022-05023-2 (PMC9365699; doi:10.1038/s41586-022-05023-2)
Supplement: Supplementary file 5 — Marker genes of GEFs from patient 1 (organ wide). Top marker genes for each GEF from organ-wide spatial transcriptomics (1k arrays) of prostate cancer patient 1. [file 41586_2022_5023_MOESM5_ESM.xlsx]

## Sheet: GEF marker genes P1 1k
GEF	Marker genes
1	IGHG2, OGHGP IGHG1, IGHG3, JCHAIN
2	PCSK7, TAGLN CNN1, MYL9, DES
3	FOSB, TAGLN, MYL9, DES, PI16
4	NEFH, CD177, VEGFA, AOC1, MSMB
5*	SLC4A4, GALNT3, STEAP2, ARMCX5, TTC32, HIF1A
6	MIR6087, FABP4, HBA2, ADIPOQ, LEP
7	CFD, PENK, NELL2, HELLPAR, C1QL1
8	CHGA, TUBB2A, CALCA, TUBB2B, PRPH
9	OLFM4, CXCL1, CXCL6, SERPINB3, SAA1
10	KLK4, KLK3, KLK2, NEFH, MSMB
11	MS4A1 (CD20), CD79A, FCER2, VPREB3, TCL1A
12	ACKR1, RERGL LGI4, MMRN1, ACAN, IGFBP7
13*	TBC1D3K, TBC1D3H, TBC1D3G, TBC1D3B, TBC1D3C
14*	VGLL3, TMPRSS2, SLC45A3, MME, NCAPD3
15	MMP7 ARHGAP40 PIGR TFCP2L1 KRT15
16*	DDC, NCAPD3, PCOTH, SCGB1D2, SRARP
17*	SOD2, SERPINA3, CHI3L2, SAA2, FAM177B
18	HSPB1, JUND, NBL1, NPIPB2, CD81
19	A2M−AS1, SSTR2, PABPC3, A2M, CCDC152, POSTN
20*	FOLH1B, FOLH1, CRISP3, PPFIA2, ALB, KLK14, DDC, NPY
21	LTF, SAA2, SAA1, PIGR, CHI3L2
22	PTGDS
23*	DNALI1, HIST1H4K, HIST1H4J, CRISP3 CACNA1G
24	FOLH1B, FOLH1 GSTA2, TRPM8 TGM4, PSCA
25	FOS, FOSB, EGR1, ZFP36, NR4A1
* GEFs annotated as representing cancer
