# Supplementary material for: Spatially resolved clonal copy number alterations in benign and malignant tissue
Source: Nature. 2022 Aug 10;608(7922):360–7. doi: 10.1038/s41586-022-05023-2 (PMC9365699; doi:10.1038/s41586-022-05023-2)
Supplement: Supplementary file 6 — Marker genes of GEFs from patient 1 (high resolution). Top marker genes for each GEF from high-resolution spatial transcriptomics (10x Visium) of key sections of prostate cancer patient 1. [file 41586_2022_5023_MOESM6_ESM.xlsx]

## Sheet: GEF marker genes P1 Visium
GEF	Marker genes
1	PIGR, MMP7, SAA1, CP, CFB
2	AL078639.1, CCDC80, PI16, LYVE1, OGN
3	MYH11, CNN1, ACTG2, DES; TPM2
4	ACKR1, CCL14, CXorf36, PECAM1, RGS5, IGFBP7
5	CD177, NEFH, AOC1, SLC2A5, VEGFA, MSMB
6	AIF1, LYZ, HLA-DQA1, LAPTM5, CD74
7*	FABP5, PCA3, PPFIA2, DDC, TFF3
8	RIMS1, EHF, HIST1H1E, SLC5A4-AS1, RMRP
9	KRT15, S100A14, KRT7, KRT5, DEFB1
10*	TRCG1, OR51E2, TRPM4, HMGCS2, TFF3
11*	SRARP, PCA3, PHGR1, TRGC1
12	NEFH, CD177, LMAN1L, SLC22A3, VEGFA
13	CCK, NCAPD3, AC016730.1, ANOEO, SLC22A3
14*	PPFIA2, AC015712.2, CLPTM1L, SAPCD2, TRIR
15*	CITED1, SPON2, KLK12, DDC, PSCA, BANK1
16	ANPEP, LMAN1L, ACPP, CPE, KLK3
17*	NEAT1, FOSB, EGR1, FOS, EGR3
18	CCDC152, PHKG1, AC092069.1, SYNC
19*	SNHG8, SNHG19, CSKMT, OST4, ZFAS1
20*	NPR3, PCAT14, TRGC1, OR51E2, PCA3
21	PRR4, CPB1, KCNN4, COL22A1, GGT1
22*	UBE2C, BIRC5, TOP2A, NUSAP1, CDC20, CDKN3, CRISP3
23*	PDZK1IP1 (MAP17), FOLH1, RPRML, GDF15
24*	TRGC1, TMEFF2, PCAT18, ACSM3, PCSK1N, SCGN, GAL, F5
* GEFs annotated as representing cancer
