# Supplementary material for: Spatially resolved clonal copy number alterations in benign and malignant tissue
Source: Nature. 2022 Aug 10;608(7922):360–7. doi: 10.1038/s41586-022-05023-2 (PMC9365699; doi:10.1038/s41586-022-05023-2)
Supplement: Supplementary file 7 — Lists of differentially expressed genes from prostate cancer patient 1 clones from section H2_1. Top GO terms and GO genes in comparisons of clone A versus C and clone A versus EFG. Also contains top GO genes and top unique GO terms of clones C and EFG. A two-sided Wilcoxon rank-sum test was used to find the differentially expressed genes. [file 41586_2022_5023_MOESM7_ESM.xlsx]

## Sheet: Top 10 GO, clone AvsC
Top 10 GO terms of common genes (weighted on benign vs altered benign (AvsC) analysis)
Term id	Term Definition	Enrichment	Corrected pvalue
GO:0045047	protein targeting to ER	61/109	0.0004
GO:0070972	protein localization to endoplasmic reticulum	66/135	0.001
GO:0072599	establishment of protein localization to endoplasmic reticulum	61/113	0.0011
GO:0006614	SRP-dependent cotranslational protein targeting to membrane	55/96	0.0023
GO:0006613	cotranslational protein targeting to membrane	57/101	0.0025
GO:0006612	protein targeting to membrane	62/160	0.0027
GO:0000184	nuclear-transcribed mRNA catabolic process, nonsense-mediated decay	54/122	0.003
GO:0006413	translational initiation	60/148	0.0036
GO:0019080	viral gene expression	55/129	0.004
GO:0019083	viral transcription	53/115	0.0044

## Sheet: Top 10 GO genes, clone AvsC
	AvsC
Rank	Gene Symbol	Fold change	Systemic Processes
1	MYC	0.71	14
2	SOD1	0.59	13
3	BAX	0.51	11
4	GSTP1	-1.09	9
5	RACK1	0.42	8
6	PRDX3	0.77	8
7	UCP2	0.78	8
8	IDH1	-0.28	8
9	SOD2	0.26	8
10	HSPA1A	-0.43	8
	Ribosomal genes and proteins filtered out

## Sheet: Top 10 GO, clone AvsEFG
Top 10 GO terms of common genes (weighted on benign vs tumor (AvsEFG) analysis)
Term id	Term Definition	Enrichment	Corrected pvalue
GO:0045047	protein targeting to ER	61/109	0.0006
GO:0072599	establishment of protein localization to endoplasmic reticulum	61/113	0.0009
GO:0070972	protein localization to endoplasmic reticulum	66/135	0.0018
GO:0006613	cotranslational protein targeting to membrane	57/101	0.0019
GO:0006614	SRP-dependent cotranslational protein targeting to membrane	55/96	0.0022
GO:0019083	viral transcription	53/115	0.0029
GO:0006413	translational initiation	60/148	0.003
GO:0006612	protein targeting to membrane	62/160	0.0034
GO:0000956	nuclear-transcribed mRNA catabolic process	65/206	0.0041
GO:0019080	viral gene expression	55/129	0.0044

## Sheet: Top 10 GO genes, clones AvsEFG
	AvsEFG
Rank	Gene Symbol	Fold change	Systemic Processes
1	MYC	0.51	14
2	SOD1	0.34	13
3	GSTP1	-0.92	10
4	HSPA5	-0.58	9
5	BAX	0.51	9
6	GAS6	-0.25	8
7	NFE2L1	-0.28	8
8	RACK1	0.35	8
9	UCP2	0.83	8
10	IDH1	-0.88	8
	Ribosomal genes and proteins filtered out

## Sheet: Top 10 GO, clones EFG
Top 10 GO terms of genes unique to malignant (EFG)
Term id	Term Definition	Enrichment	Corrected pvalue
GO:1901575	organic substance catabolic process	50/1748	0.0006
GO:0009057	macromolecule catabolic process	34/1045	0.0012
GO:1901565	organonitrogen compound catabolic process	33/1042	0.0018
GO:0009056	catabolic process	53/2030	0.0026
GO:0036503	ERAD pathway	08/84	0.0031
GO:0019377	glycolipid catabolic process	04/14	0.0042
GO:0030433	ubiquitin-dependent ERAD pathway	07/66	0.0049
GO:0030163	protein catabolic process	23/677	0.0051
GO:1903076	regulation of protein localization to plasma membrane	08/99	0.0058
GO:0016032	viral process	23/690	0.0065

## Sheet: Top 10 GO genes, clone EFG
Rank	Gene Symbol	Definition	Systemic Processes	Fold Change
1	STAT3	signal transducer and activator of transcription 3	6	-0.26
2	CD81	CD81 molecule	6	-0.43
3	CAT	catalase	6	-0.44
4	ITGB1	integrin subunit beta 1	5	-0.33
5	EZR	ezrin	5	-0.39
6	PRNP	prion protein	4	-0.32
7	GRN	granulin precursor	4	-0.36
8	LGMN	legumain	4	-0.38
9	KARS	lysyl-tRNA synthetase	4	-0.38
10	HEXB	hexosaminidase subunit beta	4	-0.51

## Sheet: Top 10 GO, clone C
	Top 10 GO terms of genes unique to altered beningn (C)
Term id	Term Definition	Enrichment	Corrected pvalue
GO:0006119	oxidative phosphorylation	26/117	0.0005
GO:0046034	ATP metabolic process	31/203	0.001
GO:0006091	generation of precursor metabolites and energy	46/423	0.0018
GO:0033108	mitochondrial respiratory chain complex assembly	20/98	0.0018
GO:0042775	mitochondrial ATP synthesis coupled electron transport	18/91	0.0024
GO:0022904	respiratory electron transport chain	20/112	0.0026
GO:0045055	regulated exocytosis	58/694	0.0035
GO:0042773	ATP synthesis coupled electron transport	18/92	0.0039
GO:0015980	energy derivation by oxidation of organic compounds	29/237	0.005
GO:0007005	mitochondrion organization	43/442	0.0051
GO:0006457	protein folding	27/215	0.006

## Sheet: Top 10 GO genes, clone C
Rank	Gene Symbol	Definition	Systemic Processes	Fold Change
1	PKM	pyruvate kinase M1/2	8	0.3
2	PARK7	Parkinsonism associated deglycase	8	0.28
3	STOML2	stomatin like 2	7	0.28
4	MT-ATP8	mitochondrially encoded ATP synthase membrane subunit 8	6	-0.33
5	ATP5MC1	ATP synthase membrane subunit c locus 1	6	0.55
6	ATP5MC3	ATP synthase membrane subunit c locus 3	6	0.28
7	ATP5F1E	ATP synthase F1 subunit epsilon	6	0.3
8	ATP5F1A	ATP synthase F1 subunit alpha	6	0.28
9	ATP5F1C	ATP synthase F1 subunit gamma	6	0.53
10	ADSL	adenylosuccinate lyase	6	0.28

## Sheet: AR activity signature
Gene	pval	log2
KLK2	8.19e-57	-1.05966
KLK3	4.75e-42	-0.79815
TMPRSS2	1.46e-37	0.746198
FKBP5	7.23e-18	-0.65671
NKX3-1	2.39e-05	-0.27914
PMEPA1	2.63e-20	-0.6521
PART1	5.74e-05	-0.2538
ALDH1A3	6.9e-29	0.776469
