# Supplementary material for: Spatially resolved clonal copy number alterations in benign and malignant tissue
Source: Nature. 2022 Aug 10;608(7922):360–7. doi: 10.1038/s41586-022-05023-2 (PMC9365699; doi:10.1038/s41586-022-05023-2)
Supplement: Supplementary file 8 — Histological annotation of squamous cell carcinoma clones. Percentage of stroma and tumour epithelia in each clone annotated by a pathologist through histology. [file 41586_2022_5023_MOESM8_ESM.xlsx]

## Sheet: Sheet1
Clone	Stroma (%)	Tumour Epithelia (%)	Non-Invasive Epithelia (%)	Total (should = 100% when complete)	Notes
A	15	80	5	100
B	96	2	2	100
C	2	0	98	100
D	98	2	0	100	About 90% of the stromal spots are lymphocytes
